# Supplementary material for: Assessing and managing the risk of Aedes mosquito introductions via the global maritime trade network
Source: PLoS Negl Trop Dis. 2024 Apr 10;18(4):e0012110. doi: 10.1371/journal.pntd.0012110 (PMC11034661; doi:10.1371/journal.pntd.0012110)
Supplement: S2 Table — Columns include an individual ship identification number, a column noting the arrival port and a column noting the departure port. (CSV) [file pntd.0012110.s002.csv]

shipID	arrival_port	departure_port
53620	Houston	San Juan(PRI)
144363	Houston	Houston
144363	Houston	San Juan(PRI)
144363	Houston	San Juan(PRI)
144363	Houston	San Juan(PRI)
144363	Houston	San Juan(PRI)
144363	Houston	Jacksonville
144363	Houston	Jacksonville
144363	Houston	San Juan(PRI)
144363	Houston	San Juan(PRI)
144363	Houston	San Juan(PRI)
144363	Houston	San Juan(PRI)
144363	Houston	San Juan(PRI)
144363	Houston	San Juan(PRI)
144363	Houston	San Juan(PRI)
144363	Houston	San Juan(PRI)
144363	Houston	San Juan(PRI)
144363	Houston	San Juan(PRI)
144363	Houston	San Juan(PRI)
144363	Houston	San Juan(PRI)
144363	Houston	San Juan(PRI)
144363	Houston	San Juan(PRI)
144363	Houston	San Juan(PRI)
144363	Houston	San Juan(PRI)
144363	Houston	San Juan(PRI)
146543	Mobile	Kingston(JAM)
146543	New Orleans	Mobile
146543	Houston	New Orleans
146543	Mobile	Kingston(JAM)
146543	New Orleans	Mobile
146543	Houston	New Orleans
146543	Mobile	Kingston(JAM)
146543	New Orleans	Mobile
146543	Houston	New Orleans
165377	Houston	Balboa
174630	Houston	Douala
201577	Mobile	Cartagena(COL)
201577	New Orleans	Mobile
201577	Houston	New Orleans
201577	Mobile	Cristobal
201577	New Orleans	Mobile
201577	Houston	New Orleans
201577	Mobile	Cartagena(COL)
201577	New Orleans	Mobile
201577	Houston	New Orleans
201577	Mobile	Kingston(JAM)
201577	New Orleans	9 Mile Anch.
201577	Houston	12 Mile Anch.
201577	Mobile	Kingston(JAM)
201577	New Orleans	Mobile
201577	Houston	New Orleans
201577	Mobile	Kingston(JAM)
201577	New Orleans	Mobile
201577	Houston	New Orleans
201577	Mobile	Kingston(JAM)
201577	New Orleans	Mobile
201577	Houston	New Orleans
201577	Mobile	Kingston(JAM)
201577	New Orleans	Mobile
201577	Houston	New Orleans
201577	Mobile	Freeport(BHS)
201577	New Orleans	Mobile
201577	Houston	New Orleans
201577	Mobile	Freeport(BHS)
201577	New Orleans	Mobile
201577	Houston	New Orleans
201577	Mobile	Freeport(BHS)
201577	New Orleans	Mobile
201577	Houston	New Orleans
201577	Mobile	Kingston(JAM)
201577	New Orleans	Mobile
201577	Houston	New Orleans
201577	Mobile	Freeport(BHS)
201577	New Orleans	Mobile
201577	Houston	New Orleans
201577	Mobile	Freeport(BHS)
201577	New Orleans	Mobile
201577	Houston	New Orleans
202260	Houston	Altamira
202260	Mobile	Freeport(BHS)
202260	New Orleans	Boothville
202260	Houston	New Orleans
202260	Mobile	Kingston(JAM)
202260	New Orleans	Mobile
202260	Houston	New Orleans
203121	Houston	Altamira
203121	New Orleans	Houston
203121	Houston	Altamira
203121	New Orleans	Houston
203121	Houston	Altamira
203121	New Orleans	Houston
203121	Houston	Veracruz
203121	New Orleans	Houston
203121	Houston	Altamira
203121	New Orleans	Houston
203121	Houston	Altamira
203121	New Orleans	Houston
203121	Houston	Altamira
203121	New Orleans	Houston
203121	Houston	Altamira
203121	New Orleans	Houston
204241	Houston	Altamira
204241	New Orleans	Houston
204241	Houston	Altamira
204241	New Orleans	Houston
204241	Houston	Altamira
204241	New Orleans	Houston
204241	Houston	Altamira
204241	New Orleans	Houston
204241	Houston	Altamira
204241	New Orleans	Houston
204241	Houston	Altamira
204241	New Orleans	Houston
204241	Houston	Altamira
204241	New Orleans	Houston
206434	Houston	Altamira
206434	New Orleans	Boothville
206434	Houston	Altamira
206434	New Orleans	Houston
206434	Houston	Altamira
206434	New Orleans	Houston
206434	Houston	Altamira
206434	New Orleans	Houston
206434	Houston	Altamira
206434	New Orleans	Houston
206434	Houston	Altamira
206434	New Orleans	Houston
206434	Houston	Altamira
206434	New Orleans	Houston
206625	Houston	Altamira
206625	New Orleans	Houston
206625	Houston	Altamira
206625	New Orleans	Houston
206625	Houston	Altamira
206625	New Orleans	Houston
206625	Houston	Altamira
206625	New Orleans	Houston
206625	Houston	Altamira
206625	New Orleans	Houston
206625	Houston	Altamira
206625	New Orleans	Houston
206625	Houston	Altamira
206625	New Orleans	Houston
210343	Houston	Altamira
210343	New Orleans	Houston
210343	Houston	Altamira
210343	New Orleans	Houston
210343	Houston	Altamira
210343	New Orleans	Houston
210343	Houston	Altamira
210343	New Orleans	Houston
210343	Houston	Veracruz
210343	New Orleans	Houston
210343	Houston	Altamira
210343	New Orleans	Houston
210343	Houston	Altamira
210343	New Orleans	Houston
210726	Houston	Altamira
210726	New Orleans	Houston
210726	Houston	Altamira
210726	New Orleans	Houston
210726	Houston	Altamira
210726	New Orleans	Houston
210726	Houston	Altamira
210726	New Orleans	Houston
210726	Houston	Altamira
210726	New Orleans	Houston
210726	Houston	Altamira
210726	New Orleans	Houston
210726	Houston	Altamira
210726	New Orleans	Houston
210726	Houston	Altamira
210726	New Orleans	Houston
213345	Houston	Altamira
213345	New Orleans	Houston
213345	Houston	Altamira
213345	New Orleans	Houston
213345	Houston	Altamira
213345	New Orleans	Houston
213345	Houston	Altamira
213345	New Orleans	Houston
213345	Houston	Veracruz
213345	New Orleans	Houston
213345	Houston	Altamira
213345	New Orleans	Houston
213345	Houston	Altamira
213345	New Orleans	Houston
213345	Houston	Altamira
213345	New Orleans	Houston
217470	Houston	Bremerhaven
217470	New Orleans	Houston
217470	Houston	Altamira
217470	New Orleans	Houston
217470	Houston	Altamira
217470	New Orleans	Houston
217470	Houston	Altamira
217470	New Orleans	Houston
217470	Houston	Altamira
217470	New Orleans	Houston
217470	Houston	Altamira
217470	New Orleans	Houston
217602	Houston	Altamira
217602	New Orleans	Point Celeste Anch.
217602	New Orleans	New Orleans
217602	Houston	Altamira
217602	New Orleans	Houston
217602	Houston	Altamira
217602	New Orleans	Houston
217602	Houston	Altamira
217602	New Orleans	Houston
217602	Houston	Altamira
217602	New Orleans	Houston
220125	Houston	Altamira
220125	New Orleans	Houston
220125	Houston	Altamira
220125	New Orleans	Houston
220125	Houston	Altamira
220125	New Orleans	Houston
220125	Houston	Altamira
220125	New Orleans	Houston
220125	Houston	Altamira
220125	New Orleans	Houston
220125	Houston	Altamira
220125	New Orleans	Houston
220125	Houston	Altamira
220125	New Orleans	Houston
221505	Houston	Savannah
227504	Houston	Altamira
227504	New Orleans	Houston
227504	Houston	Altamira
227504	New Orleans	Houston
227504	Houston	Altamira
227504	New Orleans	Houston
227504	Houston	Altamira
227504	New Orleans	Houston
227504	Houston	Altamira
227504	New Orleans	Houston
227504	Houston	Altamira
227504	New Orleans	Houston
227504	Houston	Altamira
227504	New Orleans	Houston
227504	Houston	Altamira
227504	New Orleans	Houston
231724	Houston	Altamira
231724	New Orleans	La Grange
231724	Houston	Altamira
231724	New Orleans	Houston
231724	Houston	Freeport(BHS)
231724	New Orleans	Houston
231724	Houston	Freeport(BHS)
231724	New Orleans	Houston
231724	Houston	Kingston(JAM)
231724	New Orleans	Houston
231724	Houston	Freeport(BHS)
231724	New Orleans	Houston
231724	Houston	Altamira
231724	Tampa	Kingston(JAM)
231724	Mobile	Tampa
231724	New Orleans	Mobile
233033	Houston	Altamira
233033	New Orleans	Houston
233033	Houston	Altamira
233033	New Orleans	Houston
233621	Gulfport	Puerto Cortes
233621	Gulfport	Puerto Cortes
233621	Gulfport	Puerto Cortes
233621	Gulfport	Puerto Cortes
233621	Gulfport	Puerto Cortes
233621	Gulfport	Puerto Cortes
233621	Gulfport	Puerto Cortes
233621	Gulfport	Puerto Cortes
233621	Gulfport	Puerto Cortes
233621	Gulfport	Puerto Cortes
233621	Gulfport	Puerto Cortes
233621	Gulfport	Puerto Cortes
233621	Gulfport	Puerto Cortes
233621	Gulfport	Puerto Cortes
233621	Gulfport	Puerto Cortes
233621	Gulfport	Puerto Cortes
233621	Gulfport	Puerto Cortes
233621	Gulfport	Puerto Cortes
233621	Gulfport	Puerto Cortes
233621	Gulfport	Puerto Cortes
233621	Gulfport	Puerto Cortes
233621	Gulfport	Puerto Barrios
233621	Gulfport	Puerto Barrios
233621	Gulfport	Puerto Cortes
233621	Gulfport	Puerto Cortes
233621	Gulfport	Puerto Cortes
233621	Gulfport	Puerto Cortes
233621	Gulfport	Puerto Cortes
233621	Gulfport	Puerto Cortes
233621	Gulfport	Puerto Cortes
233621	Gulfport	Puerto Cortes
233621	Gulfport	Puerto Cortes
233621	Gulfport	Puerto Cortes
233621	Gulfport	Puerto Cortes
233621	Gulfport	Puerto Cortes
233621	Gulfport	Puerto Cortes
233621	Gulfport	Puerto Cortes
233621	Gulfport	Puerto Cortes
233621	Gulfport	Puerto Cortes
233621	Gulfport	Puerto Cortes
233621	Gulfport	Puerto Cortes
233621	Gulfport	Puerto Cortes
233621	Gulfport	Puerto Cortes
233621	Gulfport	Puerto Cortes
233621	Gulfport	Puerto Cortes
233621	Gulfport	Puerto Cortes
233621	Gulfport	Puerto Cortes
233621	Gulfport	Puerto Cortes
233621	Gulfport	Puerto Cortes
233621	Gulfport	Puerto Barrios
233621	Gulfport	Puerto Cortes
233621	Gulfport	Puerto Cortes
233621	Gulfport	Puerto Cortes
233621	Gulfport	Puerto Cortes
236370	Mobile	Kingston(JAM)
236370	Houston	Mobile
236370	Tampa	Kingston(JAM)
236370	Mobile	Tampa
236370	Houston	Mobile
236370	Tampa	Kingston(JAM)
236370	Mobile	Tampa
236370	Houston	Mobile
236370	Tampa	Kingston(JAM)
236370	Mobile	Tampa
236370	Houston	Mobile
236370	Houston	Kingston(JAM)
236370	New Orleans	Houston
236370	Houston	Freeport(BHS)
236370	New Orleans	Houston
236370	Houston	Kingston(JAM)
236370	New Orleans	Houston
236370	Houston	Freeport(BHS)
236370	New Orleans	Houston
236370	New Orleans	Kingston(JAM)
236370	Houston	New Orleans
236370	Tampa	Kingston(JAM)
236370	Mobile	Tampa
236370	New Orleans	Mobile
236370	Houston	Altamira
236370	Tampa	Kingston(JAM)
236373	Tampa	Kingston(JAM)
236373	Mobile	Tampa
236373	Houston	Mobile
236373	Tampa	Kingston(JAM)
236373	Mobile	Tampa
236373	Houston	Mobile
236373	Houston	Kingston(JAM)
236373	New Orleans	Houston
236373	Houston	Kingston(JAM)
236373	New Orleans	Houston
236373	Houston	Kingston(JAM)
236373	New Orleans	Houston
236373	Houston	Freeport(BHS)
236373	New Orleans	Houston
236373	Houston	Kingston(JAM)
236373	New Orleans	Houston
236373	Mobile	New Orleans
236373	Mobile	Kingston(JAM)
236373	New Orleans	Mobile
236373	Houston	New Orleans
236373	Mobile	Kingston(JAM)
236373	New Orleans	Mobile
236373	Houston	New Orleans
236373	Tampa	Kingston(JAM)
236373	Mobile	Tampa
236373	New Orleans	Mobile
236373	Houston	Kingston(JAM)
241632	New Orleans	Freeport(BHS)
241632	Houston	Altamira
241632	New Orleans	Houston
241632	Houston	Altamira
241632	New Orleans	Houston
241632	Houston	Freeport(BHS)
241632	New Orleans	Houston
241632	Houston	Freeport(BHS)
241632	New Orleans	Houston
241632	Houston	Freeport(BHS)
241632	New Orleans	Houston
241717	Houston	Altamira
241717	New Orleans	Houston
241717	New Orleans	New Orleans
241717	Houston	Altamira
241717	New Orleans	Houston
241717	Houston	Altamira
241717	New Orleans	Houston
241717	Houston	Altamira
241717	New Orleans	Houston
247305	Mobile	Caucedo
247305	New Orleans	Mobile
247305	Houston	New Orleans
247305	Mobile	Cristobal
247305	New Orleans	Mobile
247305	Houston	New Orleans
247305	Mobile	Kingston(JAM)
247305	New Orleans	Mobile
247305	Houston	New Orleans
247305	Mobile	Kingston(JAM)
247305	New Orleans	Mobile
247305	Houston	New Orleans
247305	Mobile	Kingston(JAM)
247305	New Orleans	Mobile
247305	Houston	New Orleans
247305	Mobile	Freeport(BHS)
247305	New Orleans	Mobile
247305	Houston	New Orleans
247305	Mobile	Caucedo
247305	New Orleans	Mobile
247305	Houston	New Orleans
247305	Mobile	Freeport(BHS)
247305	New Orleans	Mobile
247305	Houston	New Orleans
247305	Mobile	Freeport(BHS)
247305	Houston	Mobile
247305	Houston	Altamira
247305	Mobile	Kingston(JAM)
247305	New Orleans	Mobile
250422	New Orleans	Houston
250422	Houston	Altamira
250422	New Orleans	Houston
250422	Houston	Cristobal
250422	New Orleans	Houston
250422	Houston	Kingston(JAM)
250422	New Orleans	Houston
250422	Houston	Kingston(JAM)
250422	New Orleans	Houston
250422	Houston	Kingston(JAM)
250422	New Orleans	Houston
252743	Mobile	Cristobal
252743	New Orleans	Mobile
252743	Houston	New Orleans
252743	Mobile	Cartagena(COL)
252743	New Orleans	Mobile
252743	Houston	New Orleans
252743	Mobile	Cartagena(COL)
252743	New Orleans	Mobile
252743	Houston	New Orleans
253000	Mobile	Freeport(BHS)
257632	Houston	Jacksonville
257755	Houston	Coco Solo
257755	Houston	Coco Solo
260310	Mobile	Freeport(BHS)
260310	New Orleans	Mobile
260310	Houston	New Orleans
260310	Mobile	Cristobal
260310	New Orleans	Point Celeste Anch.
260310	Houston	New Orleans
260646	Houston	San Juan(PRI)
260646	Houston	Caucedo
260646	Houston	San Juan(PRI)
260646	Houston	San Juan(PRI)
260646	Houston	San Juan(PRI)
260646	Houston	San Juan(PRI)
260646	Houston	San Juan(PRI)
260646	Houston	San Juan(PRI)
260646	Houston	San Juan(PRI)
260646	Houston	San Juan(PRI)
260646	Houston	San Juan(PRI)
260646	Houston	San Juan(PRI)
260646	Houston	San Juan(PRI)
260646	Houston	San Juan(PRI)
260646	Houston	San Juan(PRI)
260707	Houston	Savannah
263063	Houston	Altamira
263063	New Orleans	Houston
263063	Houston	Altamira
263063	New Orleans	Houston
263063	Houston	Altamira
263063	New Orleans	Houston
263063	Houston	Altamira
263063	New Orleans	Houston
263063	Houston	Altamira
263063	New Orleans	Houston
263063	Houston	Altamira
263063	New Orleans	Houston
263063	Houston	Altamira
263063	New Orleans	Houston
263114	Mobile	Altamira
263114	Tampa	Mobile
263114	Mobile	Altamira
263114	Tampa	Mobile
263114	Mobile	Altamira
263114	Tampa	Mobile
263114	Mobile	Altamira
263114	Tampa	Mobile
264042	Houston	San Juan(PRI)
264042	Houston	San Juan(PRI)
264042	Houston	San Juan(PRI)
264042	Houston	San Juan(PRI)
264042	Houston	San Juan(PRI)
264042	Houston	San Juan(PRI)
264042	Houston	San Juan(PRI)
264042	Houston	San Juan(PRI)
264042	Houston	San Juan(PRI)
264042	Houston	San Juan(PRI)
264042	Houston	San Juan(PRI)
264042	Houston	San Juan(PRI)
264042	Houston	San Juan(PRI)
264545	Houston	Altamira
264545	New Orleans	Houston
264545	Houston	Altamira
264545	New Orleans	Houston
264545	Houston	Altamira
264545	New Orleans	Houston
264545	Houston	Altamira
264545	New Orleans	Houston
264545	Houston	Altamira
264545	New Orleans	Houston
264545	Houston	Altamira
264545	New Orleans	Houston
264566	Houston	Altamira
264566	New Orleans	Houston
264566	Houston	Altamira
264566	New Orleans	Houston
264566	Houston	Altamira
264566	New Orleans	Houston
264566	Houston	Altamira
264566	New Orleans	Houston
264566	Houston	Altamira
264566	New Orleans	Houston
264566	Houston	Altamira
264566	New Orleans	Houston
264566	Houston	Altamira
264566	New Orleans	Houston
264566	Houston	Altamira
264566	New Orleans	Houston
267712	Houston	Altamira
267712	New Orleans	Houston
267712	Houston	Altamira
267712	New Orleans	Houston
267712	Houston	Cristobal
267712	New Orleans	Houston
267712	Houston	Freeport(BHS)
267712	New Orleans	Houston
267712	Houston	Freeport(BHS)
267712	New Orleans	Houston
267712	Houston	Freeport(BHS)
267712	New Orleans	Houston
267841	Houston	Altamira
267841	New Orleans	Houston
267841	Mobile	New Orleans
267841	Houston	Altamira
267841	New Orleans	Houston
267841	Mobile	New Orleans
267841	Houston	Altamira
267841	New Orleans	Houston
267841	Mobile	New Orleans
267841	Houston	Altamira
267841	New Orleans	Houston
267841	Mobile	New Orleans
268675	Houston	Savannah
268675	Mobile	Houston
268675	Houston	Savannah
268675	Mobile	Houston
268675	Houston	Savannah
268675	Mobile	Houston
268675	Houston	Savannah
268675	Mobile	Houston
268675	Houston	Savannah
268675	Mobile	Houston
268675	Houston	Savannah
268675	Mobile	Houston
268675	Houston	Savannah
268675	Houston	Savannah
268675	Mobile	Houston
268675	Houston	Savannah
268675	Mobile	Houston
268675	Houston	Savannah
268675	Mobile	Houston
270400	Houston	Altamira
270400	New Orleans	Houston
270400	Houston	Altamira
270400	New Orleans	Houston
270400	Houston	Altamira
270400	New Orleans	Houston
270400	Houston	Altamira
270400	New Orleans	Houston
270400	Houston	Altamira
270400	New Orleans	Houston
270400	Houston	Altamira
270400	New Orleans	Houston
270400	Houston	Altamira
270400	New Orleans	Houston
270400	Houston	Altamira
270400	New Orleans	Houston
270400	Houston	Altamira
270400	New Orleans	Houston
271373	Houston	Savannah
271373	Mobile	Houston
271373	Houston	Savannah
271373	Mobile	Houston
271373	Houston	Savannah
271373	Mobile	Houston
271373	Houston	Savannah
271373	Mobile	Houston
271373	Houston	Savannah
271373	Mobile	Houston
271373	Houston	Savannah
271373	Mobile	Houston
271373	Houston	Savannah
271373	Mobile	Houston
271373	Houston	Savannah
271373	Mobile	Houston
271373	Houston	Savannah
271373	Mobile	Houston
271373	Houston	Savannah
271373	Mobile	Houston
271373	Houston	Savannah
271451	Houston	Altamira
271451	New Orleans	Houston
272456	Houston	Charleston
272456	Mobile	Houston
272456	Houston	Savannah
272456	Mobile	Houston
272456	Houston	Savannah
272456	Mobile	Houston
272456	Houston	Savannah
272456	Mobile	Houston
272456	Houston	Savannah
272456	Mobile	Houston
272456	Houston	Savannah
272456	Mobile	Houston
272456	Houston	Savannah
272456	Mobile	Houston
272456	Houston	Savannah
272456	Mobile	Houston
272456	Houston	Savannah
272456	Mobile	Houston
272456	Houston	Savannah
272456	Mobile	Houston
272797	Houston	Altamira
272797	New Orleans	Houston
272797	Mobile	New Orleans
272850	Houston	Altamira
272850	New Orleans	Houston
272850	Houston	Cristobal
272850	New Orleans	Houston
272850	Houston	Kingston(JAM)
272850	New Orleans	Houston
272850	Houston	Freeport(BHS)
272850	New Orleans	Houston
272850	Houston	Kingston(JAM)
272850	New Orleans	Houston
272850	Houston	Kingston(JAM)
272850	New Orleans	Kingston(JAM)
272850	Houston	New Orleans
272850	Tampa	Kingston(JAM)
272850	Mobile	Tampa
272850	New Orleans	Mobile
272850	Houston	Altamira
272984	Houston	Santo Tomas de Castilla
272984	Houston	Santo Tomas de Castilla
273021	Mobile	Savannah
273021	Houston	Mobile
273021	Houston	Savannah
273021	Mobile	Houston
273021	Houston	Savannah
273021	Mobile	Houston
273021	Houston	Savannah
273021	Mobile	Houston
273021	Houston	Savannah
273021	Mobile	Houston
273021	Houston	Savannah
273021	Mobile	Houston
273021	Houston	Savannah
273021	Mobile	Houston
273021	Houston	Savannah
273021	Mobile	Houston
273021	Houston	Savannah
273021	Mobile	Houston
273021	Houston	Savannah
273021	Mobile	Houston
273021	Houston	Savannah
275040	Houston	Santo Tomas de Castilla
275040	Houston	Santo Tomas de Castilla
275460	Houston	San Juan(PRI)
275460	Houston	San Juan(PRI)
275460	Houston	San Juan(PRI)
275460	Houston	San Juan(PRI)
275460	Houston	San Juan(PRI)
275460	Houston	San Juan(PRI)
275460	Houston	San Juan(PRI)
275460	Houston	San Juan(PRI)
275460	Houston	San Juan(PRI)
275460	Houston	San Juan(PRI)
275460	Houston	San Juan(PRI)
275460	Houston	San Juan(PRI)
275460	Houston	San Juan(PRI)
275460	Houston	Caucedo
275492	Houston	Altamira
275492	New Orleans	Houston
275492	Houston	Altamira
275492	New Orleans	Houston
275492	Houston	Altamira
275492	New Orleans	Houston
275492	Houston	Altamira
275492	New Orleans	Houston
275492	Houston	Altamira
275492	New Orleans	Houston
275492	Houston	Altamira
275492	New Orleans	Houston
276110	New Orleans	San Juan(PRI)
276110	Houston	New Orleans
276199	Mobile	Savannah
276199	Houston	Mobile
276199	Houston	Savannah
276199	Mobile	Houston
276199	Houston	Savannah
276199	Mobile	Houston
276199	Houston	Savannah
276199	Mobile	Houston
276199	Houston	Savannah
276199	Mobile	Houston
276199	Houston	Savannah
276199	Mobile	Houston
276199	Houston	Savannah
276199	Mobile	Houston
276199	Houston	Savannah
276199	Mobile	Houston
276199	Houston	Savannah
276199	Mobile	Houston
276199	Houston	Savannah
276199	Mobile	Houston
276199	Houston	Savannah
276199	Mobile	Houston
276629	Houston	Altamira
276629	New Orleans	Houston
276629	Houston	Altamira
276629	New Orleans	Houston
276629	Houston	Altamira
276629	New Orleans	Houston
276629	Houston	Altamira
276629	New Orleans	Houston
276632	Houston	Altamira
276632	New Orleans	Houston
276862	Houston	Altamira
276862	New Orleans	Houston
276862	Houston	Altamira
276862	New Orleans	Houston
276926	Houston	Mobile
276926	Tampa	Kingston(JAM)
276926	Mobile	Tampa
276926	Houston	Mobile
276926	Tampa	Kingston(JAM)
276926	Mobile	Tampa
276926	Houston	Mobile
277044	Houston	San Juan(PRI)
277044	Houston	San Juan(PRI)
277044	Houston	San Juan(PRI)
277044	Houston	San Juan(PRI)
277044	Houston	San Juan(PRI)
277044	Houston	San Juan(PRI)
277044	Houston	San Juan(PRI)
281788	Houston	Altamira
281788	New Orleans	Houston
281788	Houston	Altamira
281788	New Orleans	Houston
281788	Houston	Altamira
281788	New Orleans	Houston
281788	Houston	Altamira
281788	New Orleans	Houston
281788	Houston	Altamira
281788	New Orleans	Houston
281788	Houston	Altamira
281788	New Orleans	Houston
285107	Houston	Altamira
285107	New Orleans	Houston
285107	Mobile	New Orleans
288738	Houston	Savannah
288738	Houston	Savannah
288738	Houston	New York
288739	Houston	Savannah
288739	Houston	Savannah
288739	Houston	Savannah
288739	Houston	Savannah
288739	Houston	Savannah
288739	Houston	Savannah
294593	Mobile	Kingston(JAM)
294593	Houston	Mobile
294593	Tampa	Kingston(JAM)
294593	Mobile	Tampa
294593	Houston	Mobile
296598	Houston	Altamira
296598	New Orleans	Houston
296598	Houston	Altamira
296598	New Orleans	Houston
296598	Houston	Altamira
296598	New Orleans	Houston
296598	Houston	Altamira
296598	New Orleans	Houston
296598	Houston	Altamira
296598	New Orleans	Houston
296598	Houston	Altamira
296598	New Orleans	Houston
298389	Houston	Altamira
298389	New Orleans	Houston
302051	Houston	Altamira
302051	Houston	Altamira
302051	Houston	Altamira
302051	New Orleans	Houston
302051	Houston	Altamira
302051	New Orleans	Houston
302051	Houston	Altamira
302051	New Orleans	Houston
302051	Houston	Altamira
302051	New Orleans	Houston
302644	Houston	Altamira
302644	Houston	Altamira
302644	Houston	Altamira
302644	Houston	Altamira
302645	Houston	Altamira
302645	Houston	Altamira
302645	Houston	Altamira
302645	Houston	Altamira
302645	Houston	Altamira
302645	Houston	Altamira
302645	Houston	Altamira
302655	Houston	Altamira
302655	Houston	Altamira
302655	Houston	Altamira
302655	Houston	Altamira
302655	Houston	Altamira
302655	Houston	Altamira
302655	Houston	Altamira
302656	Houston	Altamira
303227	Houston	Altamira
303227	Houston	Altamira
303227	Houston	Altamira
303227	New Orleans	Houston
303227	Houston	Altamira
303227	New Orleans	Houston
303229	Houston	Caucedo
303229	New Orleans	Houston
303229	Houston	Altamira
303229	New Orleans	Houston
303229	Houston	Altamira
303229	New Orleans	Houston
303229	Houston	Altamira
303229	New Orleans	Houston
303229	Houston	Altamira
303229	New Orleans	Magnolia Anch.
303229	Houston	Altamira
303229	New Orleans	Houston
303229	Houston	Altamira
303229	New Orleans	Houston
304265	Houston	Altamira
304265	Houston	Altamira
304265	Houston	Altamira
306483	Mobile	Port Everglades
306978	Houston	Altamira
306978	Houston	Altamira
306978	New Orleans	Houston
306978	Houston	Altamira
306978	New Orleans	Houston
306978	Houston	Altamira
306978	New Orleans	Houston
306978	Houston	Altamira
306978	New Orleans	Houston
306978	Houston	Altamira
306978	New Orleans	Houston
306978	Houston	Caucedo
306979	Houston	Altamira
306979	New Orleans	Houston
306979	Houston	Altamira
306979	New Orleans	Houston
306979	Houston	Altamira
306979	New Orleans	Houston
306979	Houston	Veracruz
306979	New Orleans	Houston
306979	Houston	Altamira
306979	New Orleans	Belle Chasse
306979	Houston	Altamira
306979	New Orleans	Houston
306979	Houston	Altamira
306979	New Orleans	Houston
307571	Houston	Coco Solo
307571	Houston	Coco Solo
307571	Houston	Coco Solo
307923	Houston	Altamira
308607	Houston	Altamira
308607	New Orleans	Houston
308607	Houston	Altamira
308607	New Orleans	Houston
308607	Houston	Altamira
308607	New Orleans	Houston
308607	Houston	Altamira
308607	New Orleans	Houston
308607	Mobile	New Orleans
308608	Houston	Altamira
308608	New Orleans	Houston
308608	Houston	Altamira
308608	New Orleans	Houston
308608	Houston	Altamira
308608	New Orleans	Houston
308609	New Orleans	12 Mile Anch.
308609	Houston	Altamira
308609	New Orleans	Belle Chasse
308609	Houston	Veracruz
308609	New Orleans	Houston
308610	Houston	Altamira
308610	New Orleans	Houston
308610	Houston	Altamira
308610	New Orleans	Houston
308610	Houston	Altamira
308610	New Orleans	Houston
308610	Houston	Altamira
308610	New Orleans	Houston
308610	Mobile	New Orleans
309048	New Orleans	Kingston(JAM)
309048	Houston	New Orleans
309048	New Orleans	Boothville
309048	Houston	New Orleans
309048	New Orleans	Kingston(JAM)
309048	Houston	New Orleans
309048	New Orleans	Boothville
309048	Houston	New Orleans
309048	New Orleans	Kingston(JAM)
309048	Houston	New Orleans
309048	New Orleans	Boothville
309048	Houston	New Orleans
309048	New Orleans	Kingston(JAM)
309048	Houston	New Orleans
309048	New Orleans	Boothville
309048	Houston	New Orleans
309048	New Orleans	La Guaira
309048	Houston	New Orleans
309048	New Orleans	9 Mile Anch.
309048	Houston	New Orleans
309048	New Orleans	Puerto Cabello
309048	Houston	New Orleans
309048	New Orleans	Boothville
309048	Houston	New Orleans
309049	Houston	Boothville
309049	New Orleans	Kingston(JAM)
309049	Houston	New Orleans
309049	New Orleans	Boothville
309049	Houston	New Orleans
309049	New Orleans	La Guaira
309049	Houston	New Orleans
309049	New Orleans	Boothville
309049	Houston	New Orleans
309049	New Orleans	Boothville
309049	Houston	New Orleans
309049	New Orleans	Boothville
309049	Houston	New Orleans
309049	New Orleans	Kingston(JAM)
309049	Houston	New Orleans
309049	New Orleans	Kingston(JAM)
309049	Houston	New Orleans
309049	New Orleans	Kingston(JAM)
309049	Houston	New Orleans
309049	New Orleans	Boothville
309049	Houston	New Orleans
309049	New Orleans	Kingston(JAM)
309049	Houston	New Orleans
309640	Houston	Altamira
309640	New Orleans	Houston
309640	Mobile	New Orleans
309640	Houston	Altamira
309640	New Orleans	Houston
309640	Mobile	New Orleans
311169	Houston	Freeport(BHS)
311169	New Orleans	Houston
311169	Houston	Altamira
311169	New Orleans	Houston
314400	Houston	Savannah
314400	Houston	Savannah
314400	Houston	Savannah
314400	Houston	Savannah
314400	Houston	Savannah
317442	Freeport(Texas)	Puerto Limon
317544	Houston	Altamira
317544	Houston	Altamira
320446	Houston	Altamira
320446	New Orleans	Point Celeste Anch.
321147	Freeport(Texas)	Puerto Limon
321148	Freeport(Texas)	Puerto Barrios
321148	Freeport(Texas)	Puerto Barrios
321148	Freeport(Texas)	Puerto Barrios
321148	Freeport(Texas)	Puerto Barrios
321148	Freeport(Texas)	Puerto Barrios
321148	Freeport(Texas)	Puerto Barrios
321148	Freeport(Texas)	Puerto Barrios
321148	Freeport(Texas)	Puerto Barrios
321148	Freeport(Texas)	Puerto Barrios
321148	Freeport(Texas)	Puerto Barrios
321148	Freeport(Texas)	Puerto Barrios
321148	Freeport(Texas)	Puerto Barrios
321148	Freeport(Texas)	Puerto Barrios
321148	Freeport(Texas)	Puerto Barrios
321148	Freeport(Texas)	Puerto Barrios
321148	Freeport(Texas)	Puerto Barrios
321148	Freeport(Texas)	Puerto Barrios
321148	Freeport(Texas)	Puerto Barrios
321148	Freeport(Texas)	Puerto Barrios
321148	Freeport(Texas)	Puerto Barrios
321148	Freeport(Texas)	Puerto Barrios
321148	Freeport(Texas)	Puerto Barrios
321148	Freeport(Texas)	Puerto Barrios
321148	Freeport(Texas)	Puerto Barrios
321148	Freeport(Texas)	Puerto Barrios
321148	Freeport(Texas)	Puerto Barrios
321148	Freeport(Texas)	Puerto Barrios
321148	Freeport(Texas)	Puerto Barrios
321148	Freeport(Texas)	Puerto Barrios
321148	Freeport(Texas)	Puerto Barrios
321148	Freeport(Texas)	Puerto Barrios
321148	Freeport(Texas)	Puerto Barrios
321148	Freeport(Texas)	Puerto Barrios
321148	Freeport(Texas)	Puerto Barrios
321148	Freeport(Texas)	Puerto Barrios
321148	Freeport(Texas)	Puerto Barrios
321362	Houston	Miami
321362	Houston	Miami
321362	Houston	Freeport(BHS)
321362	Houston	Miami
321362	Houston	Miami
321362	Houston	Miami
321362	Houston	Miami
321362	Houston	Miami
321362	Houston	Miami
321362	Houston	Miami
321362	Houston	Miami
321363	Houston	Miami
321363	Houston	Miami
321363	Houston	Miami
321363	Houston	Miami
321363	Houston	Miami
321363	Houston	Miami
321363	Houston	Miami
321363	Houston	Miami
321363	Houston	Miami
321363	Houston	Miami
321364	Houston	Miami
321364	Mobile	Houston
321364	Houston	Mobile
321364	Houston	Miami
321364	Houston	Miami
321364	Houston	Miami
321364	Houston	Miami
321364	Houston	Miami
321364	Houston	Miami
321364	Houston	Charleston
321364	Houston	Miami
321364	Houston	Miami
321365	Houston	Miami
321365	Houston	Miami
321365	Houston	Miami
321365	Houston	Miami
321365	Houston	Miami
321365	Houston	Miami
321365	Houston	Miami
321365	Houston	Charleston
321365	Houston	Miami
321365	Houston	Miami
321365	Mobile	Houston
321365	Houston	Mobile
321382	Houston	Miami
321382	Houston	Miami
321382	Houston	Miami
321382	Houston	Miami
321382	Houston	Miami
321382	Houston	Miami
321382	Houston	Miami
321382	Houston	Miami
321382	Houston	Miami
321382	Houston	Miami
321382	Mobile	Houston
321382	Houston	Mobile
324536	Houston	Coco Solo
324536	Mobile	Houston
324536	Houston	Coco Solo
324536	Mobile	Houston
324536	Houston	Coco Solo
324536	Mobile	Houston
325648	Houston	Altamira
325648	New Orleans	Houston
325648	Mobile	New Orleans
325649	Houston	Altamira
325649	New Orleans	Houston
325649	Houston	Altamira
325649	New Orleans	Houston
325649	Houston	Altamira
325649	New Orleans	Houston
325649	Houston	Altamira
325649	New Orleans	Houston
325649	Mobile	New Orleans
325649	Houston	Altamira
325649	New Orleans	Houston
325649	Mobile	New Orleans
335711	Houston	Texas City
344072	Houston	Altamira
344072	New Orleans	Houston
344072	Houston	Altamira
344072	New Orleans	Houston
344072	Houston	Altamira
344072	New Orleans	Houston
344072	Houston	Altamira
344072	New Orleans	Houston
344298	Houston	Altamira
344298	New Orleans	Houston
344298	Houston	Port Everglades
344298	New Orleans	Houston
345835	Houston	Altamira
345835	New Orleans	Houston
345835	Houston	Altamira
345835	New Orleans	Houston
345835	Houston	Altamira
345835	New Orleans	Houston
345835	Houston	Altamira
345835	New Orleans	Houston
345835	Mobile	New Orleans
345835	Houston	Altamira
345835	New Orleans	Houston
345835	Mobile	New Orleans
346416	Houston	Altamira
346416	New Orleans	Houston
346416	Mobile	New Orleans
346416	Houston	Altamira
346416	New Orleans	Houston
346416	Mobile	New Orleans
347703	Houston	Altamira
347703	New Orleans	Houston
347713	Houston	Altamira
347713	New Orleans	Houston
347713	Mobile	New Orleans
347721	Houston	Savannah
347721	Houston	Savannah
347721	Houston	Savannah
348067	Houston	Altamira
348067	New Orleans	Houston
348067	Houston	Altamira
348067	New Orleans	Houston
348130	Houston	Altamira
348130	New Orleans	Houston
348130	Houston	Altamira
348130	New Orleans	Houston
348130	Houston	Altamira
348130	New Orleans	Houston
348628	Houston	Santo Tomas de Castilla
348628	Houston	Santo Tomas de Castilla
348628	Houston	Santo Tomas de Castilla
348628	Houston	Santo Tomas de Castilla
348628	Houston	Santo Tomas de Castilla
348628	Houston	Santo Tomas de Castilla
348628	Houston	Santo Tomas de Castilla
348628	Houston	Santo Tomas de Castilla
349877	Houston	Altamira
349877	New Orleans	Houston
349907	Houston	Altamira
349907	New Orleans	Houston
349907	Mobile	New Orleans
349907	Houston	Altamira
349907	New Orleans	Houston
349907	Houston	Altamira
349907	New Orleans	Houston
349907	Mobile	New Orleans
349907	Houston	Altamira
349907	New Orleans	Houston
349907	Mobile	New Orleans
351126	Houston	Savannah
351126	Houston	Savannah
351126	Houston	Savannah
351126	Houston	Savannah
351126	Houston	Savannah
351127	Houston	Savannah
351127	Houston	Savannah
351127	Houston	Savannah
351127	Houston	Savannah
351127	Houston	Savannah
351127	Houston	Savannah
351225	Houston	Altamira
351225	Houston	Altamira
351226	Houston	Altamira
351226	New Orleans	Houston
351226	Houston	Altamira
351226	New Orleans	Houston
351242	Houston	Puerto Cortes
351242	Houston	Santo Tomas de Castilla
351242	Houston	Santo Tomas de Castilla
351242	Houston	Santo Tomas de Castilla
351242	Houston	Santo Tomas de Castilla
351242	Houston	Santo Tomas de Castilla
351242	Houston	Santo Tomas de Castilla
351242	Houston	Santo Tomas de Castilla
351242	Houston	Santo Tomas de Castilla
351242	Houston	Santo Tomas de Castilla
351242	Houston	Santo Tomas de Castilla
351242	Houston	Santo Tomas de Castilla
351242	Houston	Santo Tomas de Castilla
351242	Houston	Santo Tomas de Castilla
351242	Houston	Santo Tomas de Castilla
351242	Houston	Santo Tomas de Castilla
351242	Houston	Santo Tomas de Castilla
351242	Houston	Santo Tomas de Castilla
351242	Houston	Santo Tomas de Castilla
351242	Houston	Santo Tomas de Castilla
351242	Houston	Santo Tomas de Castilla
351242	Houston	Santo Tomas de Castilla
351242	Houston	Houston
351242	Houston	Santo Tomas de Castilla
351242	Houston	Santo Tomas de Castilla
351242	Houston	Santo Tomas de Castilla
351242	Houston	Santo Tomas de Castilla
351242	Houston	Santo Tomas de Castilla
351242	Houston	Santo Tomas de Castilla
351242	Houston	Santo Tomas de Castilla
351242	Houston	Santo Tomas de Castilla
351242	Houston	Santo Tomas de Castilla
351242	Houston	Santo Tomas de Castilla
351242	Houston	Santo Tomas de Castilla
352076	Houston	Altamira
352076	New Orleans	Houston
352076	Houston	Altamira
352076	New Orleans	Houston
352076	Houston	Altamira
352076	New Orleans	Houston
352076	Houston	Altamira
352076	New Orleans	Houston
352076	Houston	Altamira
352076	New Orleans	Houston
352076	Houston	Veracruz
352076	New Orleans	Houston
352076	Houston	Altamira
352076	New Orleans	Houston
352182	New Orleans	Boothville
352182	Houston	New Orleans
352182	New Orleans	Puerto Cabello
352182	Houston	New Orleans
352182	New Orleans	Boothville
352182	Houston	New Orleans
352182	New Orleans	Kingston(JAM)
352182	Houston	New Orleans
352182	New Orleans	Boothville
352182	Houston	New Orleans
352182	New Orleans	Puerto Cabello
352182	Houston	New Orleans
352182	New Orleans	Boothville
352182	Houston	New Orleans
352182	New Orleans	Boothville
352182	Houston	New Orleans
352182	New Orleans	Kingston(JAM)
352182	Houston	New Orleans
352182	New Orleans	Kingston(JAM)
352182	Houston	New Orleans
352182	New Orleans	La Guaira
352182	Houston	New Orleans
352182	New Orleans	Boothville
352182	Houston	New Orleans
352374	Houston	Savannah
352374	Houston	Savannah
352633	Houston	Altamira
352633	New Orleans	Houston
352633	Houston	Altamira
352633	New Orleans	Houston
352839	Houston	Altamira
352839	New Orleans	Houston
352839	Houston	Altamira
352839	New Orleans	Houston
352839	Houston	Altamira
352839	New Orleans	Houston
352839	Houston	Altamira
352839	New Orleans	Houston
352839	Houston	Altamira
352839	New Orleans	Houston
352839	Houston	Altamira
352839	New Orleans	Houston
352839	Houston	Altamira
352839	New Orleans	Houston
353892	Houston	Puerto Cabello
353892	New Orleans	Kingston(JAM)
353892	Houston	New Orleans
353892	New Orleans	Kingston(JAM)
353892	Houston	New Orleans
353892	New Orleans	Boothville
353892	Houston	New Orleans
354028	New Orleans	Port Everglades
354028	New Orleans	Puerto Cortes
354028	New Orleans	Puerto Cortes
354922	Houston	Altamira
354922	New Orleans	Houston
355113	Tampa	Kingston(JAM)
355113	Mobile	Tampa
355113	Houston	Mobile
355113	Tampa	Kingston(JAM)
355113	Mobile	Tampa
355113	Houston	Mobile
355113	Tampa	Kingston(JAM)
355113	Mobile	Tampa
355541	Gulfport	Wilmington(DE USA)
355541	Gulfport	Wilmington(DE USA)
355541	Gulfport	Wilmington(DE USA)
355541	Gulfport	Wilmington(DE USA)
356572	Houston	Savannah
356572	Houston	Savannah
356572	Houston	Savannah
356572	Houston	Savannah
356572	Houston	Savannah
356572	Houston	Savannah
356576	Houston	Busan
356576	Mobile	Houston
356576	Houston	Coco Solo
356576	Mobile	Houston
356576	Houston	Coco Solo
356576	Mobile	Houston
356576	Houston	Coco Solo
356576	Mobile	Houston
356600	Houston	Coco Solo
356600	Mobile	Houston
356600	Houston	Coco Solo
356600	Mobile	Houston
356600	Houston	Coco Solo
356600	Mobile	Houston
356600	Houston	Coco Solo
356600	Mobile	Houston
356680	Mobile	Altamira
356680	Mobile	Altamira
356680	Tampa	Mobile
356680	Mobile	Altamira
356680	Tampa	Mobile
356680	Mobile	Altamira
356680	Tampa	Mobile
357898	Houston	Altamira
357898	Houston	Altamira
357898	Houston	Altamira
357898	Houston	Altamira
357898	Houston	Altamira
357898	Houston	Altamira
357900	Houston	Altamira
357900	Houston	Altamira
358073	Houston	Savannah
358073	Houston	Savannah
358073	Houston	Savannah
358073	Houston	Savannah
358073	Houston	Savannah
359742	New Orleans	Freeport(BHS)
359742	Houston	New Orleans
359742	Mobile	Freeport(BHS)
359742	New Orleans	Mobile
359742	Houston	New Orleans
359742	Mobile	Freeport(BHS)
359742	New Orleans	Mobile
359742	Houston	New Orleans
359742	Mobile	Freeport(BHS)
359742	Mobile	Altamira
359742	New Orleans	Mobile
359742	Houston	New Orleans
361161	Houston	Coco Solo
361161	Mobile	Houston
361161	Houston	Coco Solo
361161	Mobile	Houston
361161	Houston	Coco Solo
361161	Mobile	Houston
361161	Houston	Coco Solo
361161	Mobile	Houston
361162	Houston	Coco Solo
361162	Mobile	Houston
361162	Houston	Busan
361162	Mobile	Houston
361162	Houston	Coco Solo
361162	Mobile	Houston
361162	Houston	Coco Solo
361162	Mobile	Houston
361163	Houston	Coco Solo
361163	Mobile	Houston
361163	Houston	Coco Solo
361163	Mobile	Houston
361163	Houston	Coco Solo
361163	Mobile	Houston
361163	Houston	Coco Solo
361163	Mobile	Houston
361164	Houston	Coco Solo
361164	Mobile	Houston
361164	Houston	Coco Solo
361164	Mobile	Houston
361164	Houston	Coco Solo
361164	Mobile	Houston
361164	Houston	Coco Solo
361164	Mobile	Houston
361832	Gulfport	Wilmington(DE USA)
361832	Gulfport	Wilmington(DE USA)
362233	Houston	Coco Solo
362233	Mobile	Houston
362866	Houston	Altamira
362866	New Orleans	Houston
362866	Houston	Altamira
362866	New Orleans	Houston
366166	Houston	Coco Solo
366166	Mobile	Houston
366398	Tampa	Kingston(JAM)
366398	Mobile	Tampa
366398	Houston	Mobile
366398	Tampa	Kingston(JAM)
366398	Mobile	Tampa
366398	Houston	Mobile
366398	Tampa	Kingston(JAM)
366398	Mobile	Tampa
366398	Houston	Mobile
366398	Tampa	Kingston(JAM)
366398	Mobile	Tampa
366398	Houston	Mobile
366398	Tampa	Kingston(JAM)
366398	Mobile	Tampa
366398	Tampa	Kingston(JAM)
366398	Mobile	Tampa
366398	Tampa	Kingston(JAM)
366398	Mobile	Tampa
366398	Tampa	Kingston(JAM)
366398	Mobile	Tampa
366398	Houston	Mobile
366398	Tampa	Kingston(JAM)
366398	Mobile	Tampa
366398	Tampa	Kingston(JAM)
366398	Mobile	Tampa
366398	Tampa	Kingston(JAM)
366398	Mobile	Tampa
366398	Tampa	Kingston(JAM)
366398	Mobile	Tampa
366398	Tampa	Kingston(JAM)
366398	Mobile	Tampa
366398	Tampa	Kingston(JAM)
366398	Mobile	Tampa
366398	Tampa	Kingston(JAM)
366398	Mobile	Tampa
366398	Tampa	Kingston(JAM)
366398	Mobile	Tampa
366398	Tampa	Kingston(JAM)
366398	Mobile	Tampa
366398	Houston	Mobile
366398	Houston	Kingston(JAM)
366539	Houston	Savannah
366539	Houston	Savannah
366539	Houston	Savannah
366539	Houston	Savannah
366539	Houston	Savannah
366541	Houston	Savannah
366541	Houston	Savannah
366541	Houston	Savannah
366541	Houston	Savannah
366541	Houston	Savannah
366639	Houston	Altamira
366639	Houston	Altamira
366639	Houston	Altamira
366639	Houston	Altamira
366639	Houston	Altamira
366639	Houston	Altamira
366639	Houston	Altamira
366640	Houston	Altamira
366640	Houston	Altamira
366640	Houston	Altamira
366640	Houston	Altamira
366640	Houston	Altamira
366640	Houston	Altamira
366640	Houston	Altamira
366640	Houston	Cartagena(COL)
366641	Houston	Altamira
366641	Houston	Altamira
366641	Houston	Altamira
366641	Houston	Altamira
366641	Houston	Cartagena(COL)
366641	Houston	Altamira
366642	Houston	Altamira
366642	Galveston	Houston
366642	Houston	Galveston
366642	Houston	Altamira
366642	Houston	Altamira
366642	Houston	Altamira
366642	Houston	Altamira
366642	Houston	Altamira
366642	Houston	Altamira
366689	New Orleans	Port Everglades
366895	Houston	Coco Solo
366895	Mobile	Miami
366895	Houston	Coco Solo
366895	Mobile	Houston
366895	Houston	Coco Solo
366895	Mobile	Houston
366895	Houston	Coco Solo
366895	Mobile	Houston
366895	Houston	Coco Solo
366895	Mobile	Houston
367288	Houston	Coco Solo
367288	Mobile	Houston
367288	Houston	Coco Solo
367288	Mobile	Houston
367288	Houston	Coco Solo
367288	Mobile	Houston
367288	Houston	Coco Solo
367288	Mobile	Houston
367288	Houston	Coco Solo
367288	Mobile	Houston
367290	Houston	Coco Solo
367290	Mobile	Houston
367290	Houston	Coco Solo
367290	Mobile	Houston
367290	Houston	Coco Solo
367290	Mobile	Houston
367290	Houston	Coco Solo
367290	Mobile	Houston
367292	Houston	Balboa
367292	Mobile	Houston
367292	Houston	Coco Solo
367292	Mobile	Houston
367292	Houston	Coco Solo
367292	Mobile	Houston
367292	Houston	Coco Solo
367292	Mobile	Houston
367292	Houston	Coco Solo
367395	Houston	Santo Tomas de Castilla
367395	Freeport(Texas)	Houston
367395	New Orleans	Freeport(Texas)
367395	Mobile	New Orleans
367395	Houston	Santo Tomas de Castilla
367395	Freeport(Texas)	Houston
367395	New Orleans	Freeport(Texas)
367395	Mobile	New Orleans
367395	Houston	Santo Tomas de Castilla
367395	New Orleans	Houston
367395	Mobile	New Orleans
367395	Houston	Santo Tomas de Castilla
367395	New Orleans	Houston
367395	Mobile	New Orleans
367395	Houston	Santo Tomas de Castilla
367395	New Orleans	Houston
367395	Mobile	New Orleans
367486	Houston	Coco Solo
367486	Mobile	Houston
367660	New Orleans	Boothville
367660	Houston	New Orleans
367660	New Orleans	La Guaira
367660	Houston	New Orleans
367660	New Orleans	Boothville
367660	Houston	New Orleans
367660	New Orleans	Boothville
367660	Houston	New Orleans
367660	New Orleans	La Guaira
367660	Houston	New Orleans
367660	New Orleans	Boothville
367660	Houston	New Orleans
367660	New Orleans	Kingston(JAM)
367660	Houston	New Orleans
367660	New Orleans	Boothville
367660	Houston	New Orleans
367660	Houston	La Guaira
367660	New Orleans	Kingston(JAM)
367660	Houston	New Orleans
367660	New Orleans	Boothville
367660	Houston	New Orleans
369939	Gulfport	Puerto Cortes
369939	Gulfport	Santo Tomas de Castilla
369939	Gulfport	Santo Tomas de Castilla
369939	Gulfport	Santo Tomas de Castilla
369939	Gulfport	Santo Tomas de Castilla
369939	Gulfport	Santo Tomas de Castilla
369939	Gulfport	Santo Tomas de Castilla
369939	Gulfport	Santo Tomas de Castilla
369939	Gulfport	Santo Tomas de Castilla
369939	Gulfport	Santo Tomas de Castilla
369939	Gulfport	Santo Tomas de Castilla
369939	Gulfport	Puerto Cortes
369939	Gulfport	Santo Tomas de Castilla
369939	Gulfport	Santo Tomas de Castilla
369939	Gulfport	Santo Tomas de Castilla
369939	Gulfport	Puerto Cortes
369939	Gulfport	Puerto Cortes
369939	Gulfport	Puerto Cortes
369939	Gulfport	Puerto Cortes
369939	Gulfport	Santo Tomas de Castilla
369939	Gulfport	Puerto Cortes
369939	Gulfport	Puerto Cortes
369939	Gulfport	Puerto Cortes
369939	Gulfport	Puerto Cortes
369939	Gulfport	Puerto Cortes
369939	Gulfport	Puerto Cortes
369939	Gulfport	Puerto Cortes
369939	Gulfport	Puerto Cortes
369939	Gulfport	Puerto Cortes
369939	Gulfport	Puerto Cortes
369939	Gulfport	Santo Tomas de Castilla
369939	Gulfport	Puerto Cortes
369939	Gulfport	Puerto Cortes
369939	Gulfport	Puerto Cortes
369942	Gulfport	Santo Tomas de Castilla
369942	Gulfport	Puerto Cortes
369942	Gulfport	Puerto Cortes
369942	Gulfport	Puerto Cortes
369942	Gulfport	Puerto Cortes
369942	Gulfport	Santo Tomas de Castilla
369942	Gulfport	Santo Tomas de Castilla
369942	Gulfport	Santo Tomas de Castilla
369942	Gulfport	Santo Tomas de Castilla
369942	Gulfport	Santo Tomas de Castilla
369942	Gulfport	Santo Tomas de Castilla
369942	Gulfport	Santo Tomas de Castilla
369942	Gulfport	Santo Tomas de Castilla
369942	Gulfport	Santo Tomas de Castilla
369942	Gulfport	Santo Tomas de Castilla
372151	Tampa	Kingston(JAM)
372151	Mobile	Tampa
372151	Houston	Mobile
372151	Tampa	Kingston(JAM)
372151	Mobile	Tampa
372151	Tampa	Kingston(JAM)
372151	Mobile	Tampa
372151	Tampa	Kingston(JAM)
372151	Mobile	Tampa
372151	Tampa	Kingston(JAM)
372151	Mobile	Tampa
372151	Tampa	Kingston(JAM)
372151	Mobile	Tampa
372151	Houston	Mobile
372151	Tampa	Kingston(JAM)
372151	Mobile	Tampa
372151	Houston	Mobile
372151	Tampa	Kingston(JAM)
372151	Mobile	Tampa
372151	Tampa	Kingston(JAM)
372151	Mobile	Tampa
372151	Tampa	Kingston(JAM)
372151	Mobile	Tampa
372151	Houston	Mobile
372151	Tampa	Kingston(JAM)
372151	Mobile	Tampa
372151	Houston	Mobile
372151	Tampa	Kingston(JAM)
372151	Mobile	Tampa
372151	Tampa	Kingston(JAM)
372151	Mobile	Tampa
372151	Tampa	Kingston(JAM)
372151	Mobile	Tampa
372151	Houston	Mobile
372151	Tampa	Kingston(JAM)
372151	Mobile	Tampa
373612	Houston	Santo Tomas de Castilla
373612	Houston	Santo Tomas de Castilla
373612	Houston	Santo Tomas de Castilla
373612	Houston	Santo Tomas de Castilla
373612	Houston	Kingston(JAM)
378463	Houston	Altamira
378463	New Orleans	Houston
378463	Mobile	New Orleans
378589	Houston	Altamira
378589	Houston	Altamira
378589	Houston	Altamira
378589	Houston	Altamira
378589	Houston	Altamira
386005	Houston	Altamira
386005	Houston	Altamira
387298	Houston	Santo Tomas de Castilla
387298	Houston	Santo Tomas de Castilla
392559	Houston	Santo Tomas de Castilla
392559	Houston	Santo Tomas de Castilla
392559	Houston	Santo Tomas de Castilla
392559	Houston	Santo Tomas de Castilla
392559	Houston	Santo Tomas de Castilla
392559	Houston	Santo Tomas de Castilla
392559	Houston	Santo Tomas de Castilla
392559	Houston	Santo Tomas de Castilla
392559	Houston	Santo Tomas de Castilla
392559	Houston	Santo Tomas de Castilla
392559	Houston	Santo Tomas de Castilla
392559	Houston	Santo Tomas de Castilla
392559	Houston	Santo Tomas de Castilla
392559	Houston	Santo Tomas de Castilla
392559	Houston	Santo Tomas de Castilla
392559	Houston	Santo Tomas de Castilla
392559	Houston	Texas City
392559	Houston	Santo Tomas de Castilla
392559	Houston	Santo Tomas de Castilla
392559	Houston	Santo Tomas de Castilla
392559	Houston	Santo Tomas de Castilla
392559	Houston	Santo Tomas de Castilla
392559	Houston	Santo Tomas de Castilla
392559	Houston	Santo Tomas de Castilla
392559	Houston	Santo Tomas de Castilla
392560	Houston	Puerto Cortes
392560	Houston	Santo Tomas de Castilla
392560	Houston	Santo Tomas de Castilla
392560	Houston	Santo Tomas de Castilla
392560	Houston	Santo Tomas de Castilla
392560	Houston	Santo Tomas de Castilla
392560	Houston	Santo Tomas de Castilla
392560	Houston	Santo Tomas de Castilla
392560	Houston	Santo Tomas de Castilla
392560	Houston	Santo Tomas de Castilla
392560	Houston	Santo Tomas de Castilla
392560	Houston	Santo Tomas de Castilla
392560	Houston	Santo Tomas de Castilla
392560	Houston	Santo Tomas de Castilla
392560	Houston	Santo Tomas de Castilla
392560	Houston	Santo Tomas de Castilla
392560	Houston	Santo Tomas de Castilla
392560	Houston	Santo Tomas de Castilla
392560	Houston	Santo Tomas de Castilla
397214	Houston	Santo Tomas de Castilla
397214	Freeport(Texas)	Houston
397214	New Orleans	Freeport(Texas)
397214	Mobile	New Orleans
397214	Houston	Santo Tomas de Castilla
397214	Freeport(Texas)	Houston
397214	New Orleans	Freeport(Texas)
397214	Mobile	New Orleans
397214	Houston	Santo Tomas de Castilla
397214	New Orleans	Houston
397214	Mobile	New Orleans
397214	Houston	Santo Tomas de Castilla
397214	New Orleans	Houston
397214	Mobile	New Orleans
397214	Houston	Santo Tomas de Castilla
397214	New Orleans	Houston
397214	Mobile	New Orleans
397214	Houston	Santo Tomas de Castilla
397214	New Orleans	Houston
397214	Houston	Santo Tomas de Castilla
397214	New Orleans	Houston
397214	Houston	Santo Tomas de Castilla
397214	New Orleans	Houston
397214	Houston	Puerto Cortes
397214	New Orleans	Houston
397214	Houston	Santo Tomas de Castilla
397214	New Orleans	Houston
397214	Houston	Santo Tomas de Castilla
397214	New Orleans	Houston
397214	Houston	Santo Tomas de Castilla
397214	New Orleans	Houston
397635	Gulfport	Fort Lauderdale
397635	Gulfport	Puerto Cortes
397635	Gulfport	Puerto Cortes
397635	Gulfport	Puerto Cortes
397635	Gulfport	Puerto Cortes
397635	Gulfport	Santo Tomas de Castilla
397635	Gulfport	Puerto Cortes
397635	Gulfport	Puerto Cortes
397635	Gulfport	Puerto Cortes
397635	Gulfport	Puerto Cortes
397635	Gulfport	Puerto Cortes
397635	Gulfport	Puerto Cortes
397635	Gulfport	Puerto Cortes
397635	Gulfport	Santo Tomas de Castilla
397635	Gulfport	Gulfport
397635	Gulfport	Puerto Cortes
397635	Gulfport	Puerto Cortes
397635	Gulfport	Puerto Cortes
397635	Gulfport	Puerto Cortes
397635	Gulfport	Puerto Cortes
397635	Gulfport	Puerto Cortes
397786	Gulfport	Santo Tomas de Castilla
397786	Gulfport	Puerto Cortes
397786	Gulfport	Puerto Cortes
397786	Gulfport	Puerto Cortes
397786	Gulfport	Puerto Cortes
397786	Gulfport	Puerto Cortes
397788	New Orleans	Puerto Cortes
397788	New Orleans	Puerto Cortes
397788	New Orleans	Puerto Cortes
399636	Freeport(Texas)	Puerto Barrios
407543	Houston	Altamira
407543	Houston	Altamira
407543	Houston	Altamira
407543	Houston	Altamira
407543	Houston	Altamira
430687	Freeport(Texas)	Puerto Barrios
430687	Freeport(Texas)	Puerto Barrios
430687	Freeport(Texas)	Puerto Barrios
430687	Freeport(Texas)	Puerto Barrios
430687	Freeport(Texas)	Puerto Barrios
430687	Freeport(Texas)	Puerto Barrios
430687	Freeport(Texas)	Puerto Barrios
430687	Freeport(Texas)	Puerto Barrios
430687	Freeport(Texas)	Puerto Cortes
430687	Freeport(Texas)	Puerto Barrios
445725	Houston	Santo Tomas de Castilla
482518	Houston	Altamira
482518	Houston	Altamira
482518	Houston	Altamira
482518	Houston	Altamira
482518	Houston	Altamira
482518	Houston	Altamira
482518	Houston	Altamira
482518	Houston	Altamira
610766	Houston	Santo Tomas de Castilla
610766	Freeport(Texas)	Houston
610766	New Orleans	Freeport(Texas)
610766	Mobile	New Orleans
610766	Houston	Santo Tomas de Castilla
610766	New Orleans	Houston
610766	Mobile	New Orleans
610766	Houston	Santo Tomas de Castilla
610766	New Orleans	Houston
610766	Mobile	New Orleans
610766	Houston	Santo Tomas de Castilla
610766	New Orleans	Houston
610766	Mobile	New Orleans
610766	Houston	Santo Tomas de Castilla
610766	Galveston	Houston
610766	Houston	Galveston
610766	New Orleans	Houston
610766	New Orleans	Santo Tomas de Castilla
610766	Houston	New Orleans
610766	Houston	Santo Tomas de Castilla
610766	New Orleans	Houston
610766	Houston	Santo Tomas de Castilla
610766	New Orleans	Houston
610766	Houston	Santo Tomas de Castilla
610766	New Orleans	Houston
610766	Houston	Santo Tomas de Castilla
610766	New Orleans	Houston
610766	Houston	Santo Tomas de Castilla
610766	New Orleans	Houston
610789	Mobile	New Orleans
610789	Houston	Santo Tomas de Castilla
610789	Freeport(Texas)	Houston
610789	New Orleans	Freeport(Texas)
610789	Mobile	New Orleans
610789	Houston	Santo Tomas de Castilla
610789	New Orleans	Houston
610789	Mobile	New Orleans
610789	Houston	Santo Tomas de Castilla
610789	New Orleans	Houston
610789	Houston	Santo Tomas de Castilla
610789	New Orleans	Houston
610789	Mobile	New Orleans
610789	Houston	Santo Tomas de Castilla
610789	New Orleans	Houston
610789	Mobile	New Orleans
610789	Houston	Santo Tomas de Castilla
610789	New Orleans	Houston
610789	Mobile	New Orleans
610789	Houston	Santo Tomas de Castilla
610789	Houston	Santo Tomas de Castilla
610789	New Orleans	Houston
610789	Houston	Santo Tomas de Castilla
610789	New Orleans	Houston
610789	Houston	Santo Tomas de Castilla
610789	New Orleans	Houston
610789	Houston	Santo Tomas de Castilla
610789	New Orleans	Houston
635530	Houston	Coco Solo
635530	Houston	Coco Solo
646292	Tampa	Kingston(JAM)
646292	Mobile	Tampa
646292	Houston	Mobile
646292	Houston	Kingston(JAM)
668896	Houston	Altamira
668896	Houston	Altamira
668896	Houston	Altamira
668896	Houston	Altamira
668896	Houston	Altamira
668896	Houston	Altamira
668896	Houston	Altamira
668896	Houston	Altamira
668896	Houston	Altamira
668897	Houston	Altamira
668897	Houston	Altamira
668897	Houston	Veracruz
668897	Houston	Altamira
668897	Houston	Altamira
726908	Houston	Altamira
726908	New Orleans	Houston
755065	Mobile	Coco Solo
758040	Houston	Coco Solo
758040	Houston	Coco Solo
758040	Houston	Coco Solo
758040	Houston	Coco Solo
758042	Houston	Coco Solo
758042	Houston	Coco Solo
758042	Houston	Coco Solo
758042	Houston	Coco Solo
841651	Houston	Altamira
841651	New Orleans	Houston
841651	Mobile	New Orleans
1187538	Houston	Altamira
1187538	Houston	Altamira
1187538	Houston	Altamira
1187539	Houston	Altamira
1187539	Houston	Altamira
1187539	Houston	Altamira
1187539	Houston	Altamira
1187539	Houston	Altamira
1187539	New Orleans	Houston
1941632	Houston	Altamira
1941632	New Orleans	Houston
1941632	Mobile	New Orleans
1941632	Houston	Altamira
1941632	New Orleans	Houston
1941632	Mobile	New Orleans
1941824	Houston	Altamira
1941824	New Orleans	Houston
1941824	Houston	Altamira
1941824	New Orleans	Houston
1941824	Mobile	New Orleans
1941824	Houston	Altamira
1941824	New Orleans	Houston
1941824	Mobile	New Orleans
1941824	Houston	Altamira
1941824	New Orleans	Houston
1941824	Mobile	New Orleans
1941824	Houston	Altamira
1941824	New Orleans	Houston
1941824	Mobile	New Orleans
1942146	Houston	Altamira
1942146	New Orleans	Houston
1942854	Houston	Altamira
1942854	New Orleans	Houston
9166434	Houston	Coco Solo
9166434	Houston	Coco Solo
9166434	Houston	Coco Solo
9166434	Houston	Coco Solo
9166435	Houston	Coco Solo
9166435	Houston	Coco Solo
9166435	Houston	Coco Solo
9166435	Houston	Coco Solo
9166622	Houston	Coco Solo
9166622	Houston	Coco Solo
9166622	Houston	Coco Solo
9167021	Houston	Coco Solo
9167021	Houston	Coco Solo
9167024	Houston	Coco Solo
9167027	Houston	Coco Solo
53620	New York	San Juan(PRI)
144363	Houston	Houston
144363	Houston	Houston
144363	Houston	San Juan(PRI)
144363	Houston	San Juan(PRI)
144363	Houston	San Juan(PRI)
144363	San Juan(PRI)	Houston
144363	San Juan(PRI)	Houston
144363	Houston	Jacksonville
144363	Houston	San Juan(PRI)
144363	Houston	San Juan(PRI)
144363	Houston	San Juan(PRI)
144363	Houston	San Juan(PRI)
144363	Houston	San Juan(PRI)
144363	Houston	San Juan(PRI)
144363	Houston	San Juan(PRI)
144363	Houston	San Juan(PRI)
144363	Houston	San Juan(PRI)
144363	Houston	San Juan(PRI)
144363	Houston	San Juan(PRI)
144363	Houston	San Juan(PRI)
144363	Houston	San Juan(PRI)
144363	Houston	San Juan(PRI)
144363	Houston	San Juan(PRI)
144363	Houston	San Juan(PRI)
146543	Caucedo	Montreal
146543	Kingston(JAM)	Caucedo
146543	Mobile	Kingston(JAM)
146543	Cartagena(COL)	Cristobal
146543	Kingston(JAM)	Cartagena(COL)
146543	Mobile	Kingston(JAM)
146543	Altamira	Houston
146543	Kingston(JAM)	Altamira
146543	Mobile	Kingston(JAM)
165377	Jinhae	Subic Bay
174630	Lome	Monrovia
201577	Cristobal	Veracruz
201577	Cartagena(COL)	Cristobal
201577	Mobile	Cartagena(COL)
201577	Cartagena(COL)	Cristobal
201577	Cristobal	Cartagena(COL)
201577	Mobile	Cristobal
201577	Cristobal	Veracruz
201577	Cartagena(COL)	Cristobal
201577	Mobile	Cartagena(COL)
201577	Cartagena(COL)	Cristobal
201577	Mobile	Kingston(JAM)
201577	New Orleans	9 Mile Anch.
201577	Cartagena(COL)	Cristobal
201577	Kingston(JAM)	Cartagena(COL)
201577	Mobile	Kingston(JAM)
201577	Caucedo	Veracruz
201577	Kingston(JAM)	Caucedo
201577	Mobile	Kingston(JAM)
201577	Altamira	Houston
201577	Kingston(JAM)	Altamira
201577	Mobile	Kingston(JAM)
201577	Cartagena(COL)	Cristobal
201577	Kingston(JAM)	Cartagena(COL)
201577	Mobile	Kingston(JAM)
201577	Kingston(JAM)	Veracruz
201577	Freeport(BHS)	Kingston(JAM)
201577	Mobile	Freeport(BHS)
201577	Kingston(JAM)	Veracruz
201577	Freeport(BHS)	Kingston(JAM)
201577	Mobile	Freeport(BHS)
201577	Kingston(JAM)	Veracruz
201577	Freeport(BHS)	Kingston(JAM)
201577	Mobile	Freeport(BHS)
201577	Altamira	Altamira
201577	Kingston(JAM)	Altamira
201577	Mobile	Kingston(JAM)
201577	Caucedo	Kingston(JAM)
201577	Freeport(BHS)	Caucedo
201577	Mobile	Freeport(BHS)
201577	Caucedo	Kingston(JAM)
201577	Freeport(BHS)	Caucedo
201577	Mobile	Freeport(BHS)
[truncated: 17,211 more rows]
